# Supplementary material for: Delayed Neurosurgical Intervention in Traumatic Brain Injury Patients Referred From Primary Hospitals Is Not Associated With an Unfavorable Outcome
Source: Front Neurol. 2021 Jan 13;11:610192. doi: 10.3389/fneur.2020.610192 (PMC7839281; doi:10.3389/fneur.2020.610192)
Supplement: Supplementary file 1 [file Data_Sheet_1.XLSX]

## Sheet: tableS1
	Propensity score estimation table
	NON-IMPUTED DATA
	Coefficients
				Estimate	p-value
	(Intercept)			-6.138346	0.16842
	RR_tid1			-0.063630	0.06502
	HR_tid1			0.026560	0.00526
	SpO2_tid1			0.018342	0.68661
	GCSOpl			0.184915	0.00032
	MT			-0.925930	0.07461
	MoI_utstein_lowenergy			1.630572	3.23e-06
	ofri.luftväg1			-0.989578	0.51653
	Alder			-0.003593	0.68877
	Nagelkerke's pseudo-R2: 0.4080733
	Propensity score estimation table
	POOLED FROM IMPUTED DATA
	Coefficients
				Estimate	p-value
	(Intercept)			-5.904829684	0.1027965809
	Alder			0.003211648	0.6304797817
	HR_tid1			0.018863776	0.0166688345
	SpO2_tid1			0.024467967	0.5199136633
	RR_tid1			-0.061978240	0.0972389187
	GCSOpl			0.179747283	0.0000082588
	ofri.luftväg1			-1.550161806	0.1832666146
	MoI_utstein_lowenergy			0.880877930	0.0009720626
	MT			-0.864944981	0.0137367221
	mean Nagelkerke's pseudo-R2 from all imputations: 0.3374463

## Sheet: tableS2
	The article describes in total 8 prop odds regression models. Of these n = 4 models are included and fully presented below. Only multivariable/multivariate models are included below.
	1. Dichotomized GOS ~ Secondary Transfer + IMPACT
	Non-imputed data
	Non-propensity matched data
	lrm(formula = FinalGOS_dichotomized ~ Alder + GCSKS + Pupiller +
	SecondaryTransfer + StockholmCTscore1, data = alldat)
				Coef	p-value
	Intercept			3.8706	<0.0001
	Alder			-0.0520	<0.0001
	GCSKS			0.1201	0.0003
	Pupiller=1			-0.9598	0.0085
	SecondaryTransfer = 1			0.2959	0.2966
	StockholmCTscore1			-0.7261	<0.0001
	Nagelkerke pseudo-R2: 0.462
	2. GOS ~ SecondaryTransfer + IMPACT
	non-imputed data
	non-propensity matched data
	lrm(formula = FinalGOS ~ Alder + GCSKS + Pupiller + SecondaryTransfer +
	StockholmCTscore1, data = alldat)
				Coef	p-value
	y>=2			4.5536	<0.0001
	y >=3			4.4651	<0.0001
	y>= 4			2.7787	<0.0001
	y>=5			0.9116	0.0202
	Alder			-0.0356	<0.0001
	GCSKS			0.0967	<0.0001
	Pupiller=1			-0.9572	0.0006
	SecondaryTransfer=1			0.2039	0.3202
	StockholmCTscore1			-0.5524	<0.0001
	Nagelkerke pseudo-R2: 0.386
	3. GOS ~ surgery within 24h + Sec Transfer + IMPACT
	non-imputed data
	non-propensity matched data
	lrm(formula = FinalGOS ~ Alder + GCSKS + Pupiller + StockholmCTscore1 +
	d_surgerytrauma_use + SecondaryTransfer, data = dat_surgeryd1)
				Coef	p-value
	y >= 2			4.5192	<0.0001
	y>= 3			4.3965	<0.0001
	y>=4			2.5979	<0.0001
	y>=5			0.7404	0.1022
	Alder			-0.0300	<0.0001
	GCSKS			0.0782	0.0115
	Pupiller=1			-0.7337	0.0150
	StockholmCTscore1			-0.5828	<0.0001
	d_surgerytrauma_use			0.0004	0.4307
	SecondaryTransfer=1			0.1415	0.5992
	Nagelkerke pseudo-R2: 0.340
	4. GOS ~ surgery within 24h
	imputed data
	propensity score matched data
				estimate	p-value
	d_surgerytrauma_use			0.0006937033	1.923340e-01		skiljer sig minimalt jfr m peket sid 10 rad 334) pga imputations troligen
	mean Nagelkerke pseudo-R2: 0.01368622
