# Supplementary material for: Delayed Neurosurgical Intervention in Traumatic Brain Injury Patients Referred From Primary Hospitals Is Not Associated With an Unfavorable Outcome
Source: Front Neurol. 2021 Jan 13;11:610192. doi: 10.3389/fneur.2020.610192 (PMC7839281; doi:10.3389/fneur.2020.610192)
Supplement: Supplementary file 2 [file Data_Sheet_2.XLSX]

## Sheet: absoluteNumber_missings_201125_
;"Variable";"Count"
Patnummer;"Patnummer";0
SecondaryTransfer;"SecondaryTransfer";0
Alder;"Alder";0
BltrOpl;"BltrOpl";96
HR_tid1;"HR_tid1";45
SpO2_tid1;"SpO2_tid1";68
RR_tid1;"RR_tid1";126
GCSOpl;"GCSOpl";3
DistansOPL_PS;"DistansOPL_PS";0
ofri.luftvÃ¤g;"ofri.luftvÃ¤g";0
MoI_utstein_lowenergy;"MoI_utstein_lowenergy";0
MT;"MT";0
FinalGOS;"FinalGOS";0

## Sheet: combinationsMissing_missings_20
;"Combinations";"Count";"Percent"
1;"0:0:0:0:0:0:0:0:0:0:0:0:0";220;48	1400437636761
2;"0:0:0:0:0:0:1:0:0:0:0:0:0";86;18	8183807439825
3;"0:0:0:0:0:1:0:0:0:0:0:0:0";17;3	7199124726477
4;"0:0:0:0:0:1:1:0:0:0:0:0:0";10;2	18818380743982
5;"0:0:0:0:1:0:0:0:0:0:0:0:0";12;2	62582056892779
6;"0:0:0:0:1:0:1:0:0:0:0:0:0";2;0	437636761487965
7;"0:0:0:0:1:1:0:0:0:0:0:0:0";9;1	96936542669584
8;"0:0:0:0:1:1:1:0:0:0:0:0:0";5;1	9409190371991
9;"0:0:0:1:0:0:0:0:0:0:0:0:0";55;12	35010940919
10;"0:0:0:1:0:0:0:1:0:0:0:0:0";2;0	437636761487965
11;"0:0:0:1:0:0:1:0:0:0:0:0:0";10;2	18818380743982
12;"0:0:0:1:0:0:1:1:0:0:0:0:0";1;0	218818380743982
13;"0:0:0:1:0:1:0:0:0:0:0:0:0";7;1	53172866520788
14;"0:0:0:1:0:1:1:0:0:0:0:0:0";4;0	87527352297593
15;"0:0:0:1:1:0:0:0:0:0:0:0:0";1;0	218818380743982
16;"0:0:0:1:1:1:0:0:0:0:0:0:0";8;1	75054704595186
17;"0:0:0:1:1:1:1:0:0:0:0:0:0";8;1	75054704595186
